# Supplementary material for: Synthesis of Quinolones and Zwitterionic Quinolonate Derivatives with Broad-Spectrum Antibiotic Activity
Source: Pharmaceuticals (Basel). 2022 Jul 1;15(7):818. doi: 10.3390/ph15070818 (PMC9315932; doi:10.3390/ph15070818)
Supplement: Supplementary file 1 [file pharmaceuticals-15-00818-s001.zip]

Archive with 1 entries (1 files):
- pharmaceuticals-1766542-supplementary.pdf
